# Supplementary material for: Streptomyces Strains from Amazonian Sediments as Plant Growth Promoters and Biocontrol Agents of Anthracnose in Postharvest Capsicum chinense
Source: Microorganisms. 2025 Nov 28;13(12):2713. doi: 10.3390/microorganisms13122713 (PMC12734931; doi:10.3390/microorganisms13122713)
Supplement: Supplementary file 1 [file microorganisms-13-02713-s001.zip]

Archive with 1 entries (1 files):
- microorganisms-3948456-supplementary.pdf
